# Supplementary material for: Analysis of serum reproductive hormones and ovarian genes in pubertal female goats
Source: J Ovarian Res. 2023 Apr 6;16:69. doi: 10.1186/s13048-023-01150-0 (PMC10080748; doi:10.1186/s13048-023-01150-0)
Supplement: Supplementary file 2 — Additional file 2: Table S1. Reads filter and comparison. [file 13048_2023_1150_MOESM2_ESM.xlsx]

## Sheet: FilterSummary
sample_name	total_raw_reads	total_clean_reads	total_clean_bases	clean_reads_q20	clean_reads_q30	clean_reads_ratio
prepuberty-1	47.33	44.87	6.73	97.09	92.66	94.82
prepuberty-2	47.33	44.71	6.71	96.92	92.22	94.47
prepuberty-3	47.33	45.5	6.82	96.96	92.28	96.14
puberty-1	47.33	45.23	6.78	97.17	92.81	95.57
puberty-2	47.33	44.64	6.7	96.98	92.38	94.32
puberty-3	47.33	44.96	6.74	96.95	92.29	95.01

## Sheet: GenomeMappingSummary
sample_name	total_clean_read	total_mapping_genome_ratio	uniquely_mapping_genome_ratio
prepuberty-1	44.87	92.47	88.76
prepuberty-2	44.71	88.9	85.31
prepuberty-3	45.5	93.13	89.22
puberty-1	45.23	92.83	88.06
puberty-2	44.64	92.36	88.46
puberty-3	44.96	92.7	89.11

## Sheet: GeneMappingSummary
sample_name	total_clean_read	total_mapping_gene_ratio	uniquely_mapping_gene_ratio
prepuberty-1	44.87	65.01	59.53
prepuberty-2	44.71	62.77	58.39
prepuberty-3	45.5	65.86	60.78
puberty-1	45.23	67.86	62.66
puberty-2	44.64	66.04	61.25
puberty-3	44.96	66.07	61.35
