# Supplementary material for: Analysis of serum reproductive hormones and ovarian genes in pubertal female goats
Source: J Ovarian Res. 2023 Apr 6;16:69. doi: 10.1186/s13048-023-01150-0 (PMC10080748; doi:10.1186/s13048-023-01150-0)
Supplement: Supplementary file 3 — Additional file 3: Table S2. Details of DEGs. [file 13048_2023_1150_MOESM3_ESM.xls]

## Sheet: Table S1
Gene ID	Gene Symbol	Type	log2 fold change (puberty / prepuberty)	Qvalue (puberty / prepuberty)
100860971	'THBS1'	mRNA	1.12905	0.00562748
100861143	'LYPD1'	mRNA	-1.05659	0.00950867
100861318	'PRLR'	mRNA	1.19105	0.00830235
100861383	'SERPINA14'	mRNA	1.42341	0.000668916
102169456	'CHRM2'	mRNA	1.10618	0.0231511
102169716	'IER3'	mRNA	1.06937	0.00670399
102170113	'GRM8'	mRNA	1.65177	0.0486313
102170173	'NLRP5'	mRNA	-1.54527	0.0207125
102170785	'SAXO1'	mRNA	-1.51328	0.0111301
102171036	'ANO4'	mRNA	1.16908	0.0183143
102171143	'LOC102171143'	mRNA	1.56605	0.000737464
102171188	'RASD1'	mRNA	1.21357	9.9976e-06
102172868	'ZP4'	mRNA	-1.312	0.000220331
102172881	'CD38'	mRNA	1.8769	0.0188816
102173096	'ASTL'	mRNA	-1.02057	0.0320727
102173210	'MMP7'	mRNA	-3.34843	0.0350715
102173898	'PADI6'	mRNA	-1.37413	3.27877e-09
102175160	'LOC102175160'	mRNA	-1.51723	0.00356348
102175177	'LOC102175177'	mRNA	1.36049	0.0391907
102176530	'LOC102176530'	mRNA	-22.2523	2.11075e-05
102178141	'SFRP4'	mRNA	1.72896	0.00114433
102179519	'ARSG'	mRNA	1.07678	0.000220331
102179631	'SH2D4A'	mRNA	2.33432	0.0111301
102179858	'TMEM30B'	mRNA	1.13259	0.0169941
102179980	'SLC47A2'	mRNA	-1.79231	0.0330527
102180049	'CNGA3'	mRNA	1.3473	0.0330527
102180080	'DUSP1'	mRNA	1.11715	3.81835e-05
102180322	'ECRG4'	mRNA	-1.15277	0.0124987
102180970	'ADAMTS16'	mRNA	2.75623	0.0315042
102181054	'LOC102181054'	mRNA	5.99142	7.09414e-127
102181135	'CPB2'	mRNA	-2.00868	0.00947915
102181324	'CNTN2'	mRNA	1.40147	0.0010683
102181350	'CD5L'	mRNA	-2.53824	0.0275912
102181539	'SYNM'	mRNA	1.00361	0.0124031
102182371	'SRRM3'	mRNA	1.45152	0.00356348
102182852	'OGDHL'	mRNA	-1.92717	0.0111301
102182882	'PLEK'	mRNA	-1.14948	0.00022139
102183202	'ZP3'	mRNA	-1.07816	0.000220331
102183329	'PNLDC1'	mRNA	-1.07995	0.0493864
102183620	'LARGE2'	mRNA	-1.25269	0.0183143
102183621	'FMOD'	mRNA	1.46705	0.0154716
102183897	'PEBP1'	mRNA	-6.85302	3.97648e-112
102183933	'DYNC1I1'	mRNA	-1.1348	0.0428963
102184264	'MAL2'	mRNA	-2.65259	8.80834e-07
102185462	'HBEGF'	mRNA	-1.07997	0.000700707
102185793	'DEFB112'	mRNA	-2.22526	0.018335
102186241	'ASPA'	mRNA	1.27071	0.0227117
102186409	'LOC102186409'	mRNA	-8.69231	6.55946e-05
102186571	'CORIN'	mRNA	1.27244	0.00670399
102186636	'FRMD5'	mRNA	-1.54433	0.00356348
102187262	'UTS2R'	mRNA	-1.37773	0.00666366
102187786	'CDH17'	mRNA	1.39755	0.0404078
102188154	'GRAMD1B'	mRNA	1.55764	0.00267909
102188298	'PPP2R2C'	mRNA	2.32581	0.00314418
102188340	'LOC102188340'	mRNA	1.6776	0.000402214
102189476	'LOC102189476'	mRNA	-4.16342	8.44373e-05
102189516	'LOC102189516'	mRNA	-3.36572	0.0119367
102189550	'NOBOX'	mRNA	-2.09646	0.00114433
102189736	'HKDC1'	mRNA	-1.60235	0.015015
102190473	'MAEL'	mRNA	-1.3449	0.0124987
102191254	'COL22A1'	mRNA	-1.58646	0.0207125
102191444	'KIAA1549L'	mRNA	-1.88802	0.025644
106501886	'KNDC1'	mRNA	-3.48242	0.00384205
106502793	'LOC106502793'	mRNA	-1.28597	0.0471804
106503064	'LOC106503064'	mRNA	2.18145	2.06547e-17
108633254	'LOC108633254'	mRNA	21.7448	3.81835e-05
108634026	'NANOS1'	mRNA	-1.06661	0.018335
108634428	'KCNE5'	mRNA	-1.26625	0.016506
108634577	'LOC108634577'	mRNA	-2.17257	0.00594933
108634655	'LOC108634655'	mRNA	-2.35278	0.0249327
108634669	'LOC108634669'	mRNA	-5.16878	0.0111301
108634722	'LOC108634722'	mRNA	5.55941	0.00125931
108634774	'LOC108634774'	mRNA	-3.01265	8.46383e-08
108635155	'LOC108635155'	mRNA	-2.7583	0.00249461
108635296	'LOC108635296'	mRNA	-2.91945	0.0111301
