# Supplementary material for: Analysis of serum reproductive hormones and ovarian genes in pubertal female goats
Source: J Ovarian Res. 2023 Apr 6;16:69. doi: 10.1186/s13048-023-01150-0 (PMC10080748; doi:10.1186/s13048-023-01150-0)
Supplement: Supplementary file 4 — Additional file 4: Table S3. GO analysis of DEGs. [file 13048_2023_1150_MOESM4_ESM.xls]

Gene ID	Gene Symbol	Type	GO_CFP Term	GO_CFP Term Level1	GO_CFP Term Level2
100860971	'THBS1'	mRNA	[Cellular Component]---GO:0005576///extracellular region+++GO:0005577///fibrinogen complex+++GO:0005615///extracellular space+++GO:0009897///external side of plasma membrane+++GO:0009986///cell surface+++GO:0030141///secretory granule+++GO:0031012///extracellular matrix+++GO:0031091///platelet alpha granule+++[Molecular Function]---GO:0001786///phosphatidylserine binding+++GO:0001968///fibronecti…	cellular_component+++molecular_function+++biological_process	[Cellular Component]---extracellular region+++extracellular region part+++protein-containing complex+++membrane+++cell part+++membrane part+++cell+++organelle+++[Molecular Function]---binding+++[Biological Process]---metabolic process+++regulation of biological process+++response to stimulus+++signaling+++positive regulation of biological process+++cellular process+++biological regulation+++cell …
100861143	'LYPD1'	mRNA	[Cellular Component]---GO:0016020///membrane+++GO:0045202///synapse+++[Molecular Function]---GO:0030550///acetylcholine receptor inhibitor activity+++GO:0033130///acetylcholine receptor binding+++[Biological Process]---GO:0001662///behavioral fear response+++GO:0007271///synaptic transmission, cholinergic+++GO:0035094///response to nicotine+++GO:0095500///acetylcholine receptor signaling pathway+…	cellular_component+++molecular_function+++biological_process	[Cellular Component]---membrane+++synapse+++[Molecular Function]---molecular function regulator+++binding+++[Biological Process]---behavior+++response to stimulus+++multicellular organismal process+++signaling+++cellular process+++regulation of biological process+++biological regulation+++negative regulation of biological process+++localization
100861318	'PRLR'	mRNA	[Cellular Component]---GO:0009986///cell surface+++GO:0016020///membrane+++GO:0016021///integral component of membrane+++[Molecular Function]---GO:0004896///cytokine receptor activity+++GO:0004925///prolactin receptor activity+++GO:0017046///peptide hormone binding+++GO:0046872///metal ion binding+++[Biological Process]---GO:0007171///activation of transmembrane receptor protein tyrosine kinase a…	cellular_component+++molecular_function+++biological_process	[Cellular Component]---cell part+++cell+++membrane+++membrane part+++[Molecular Function]---molecular transducer activity+++binding+++[Biological Process]---metabolic process+++regulation of biological process+++response to stimulus+++signaling+++positive regulation of biological process+++cellular process+++cellular component organization or biogenesis+++biological regulation+++developmental pro…
100861383	'SERPINA14'	mRNA	[Cellular Component]---GO:0005615///extracellular space+++GO:0016020///membrane+++GO:0016021///integral component of membrane	cellular_component	[Cellular Component]---extracellular region part+++extracellular region+++membrane+++membrane part
102169456	'CHRM2'	mRNA	[Cellular Component]---GO:0005886///plasma membrane+++GO:0005887///integral component of plasma membrane+++GO:0016020///membrane+++GO:0016021///integral component of membrane+++GO:0030054///cell junction+++GO:0045202///synapse+++GO:0045211///postsynaptic membrane+++GO:0098981///cholinergic synapse+++[Molecular Function]---GO:0004930///G protein-coupled receptor activity+++GO:0016907///G protein-c…	cellular_component+++molecular_function+++biological_process	[Cellular Component]---membrane+++cell part+++cell+++membrane part+++cell junction+++synapse+++synapse part+++[Molecular Function]---molecular transducer activity+++binding+++[Biological Process]---regulation of biological process+++response to stimulus+++signaling+++cellular process+++biological regulation+++multicellular organismal process+++multi-organism process+++localization
102169716	'IER3'	mRNA	[Cellular Component]---GO:0005634///nucleus+++[Biological Process]---GO:0043066///negative regulation of apoptotic process+++GO:2001020///regulation of response to DNA damage stimulus	cellular_component+++biological_process	[Cellular Component]---organelle+++cell part+++cell+++[Biological Process]---regulation of biological process+++negative regulation of biological process+++cellular process+++biological regulation+++response to stimulus
102170173	'NLRP5'	mRNA	[Molecular Function]---GO:0000166///nucleotide binding+++GO:0005524///ATP binding	molecular_function	[Molecular Function]---binding
102170785	'SAXO1'	mRNA	[Cellular Component]---GO:0005814///centriole+++GO:0005879///axonemal microtubule+++GO:0031514///motile cilium+++GO:0036064///ciliary basal body+++GO:0036126///sperm flagellum+++[Molecular Function]---GO:0008017///microtubule binding+++[Biological Process]---GO:0009631///cold acclimation+++GO:0045724///positive regulation of cilium assembly+++GO:0050821///protein stabilization+++GO:0070417///cell…	cellular_component+++molecular_function+++biological_process	[Cellular Component]---organelle+++cell part+++cell+++organelle part+++supramolecular complex+++[Molecular Function]---binding+++[Biological Process]---response to stimulus+++regulation of biological process+++positive regulation of biological process+++cellular process+++cellular component organization or biogenesis+++biological regulation
102171036	'ANO4'	mRNA	[Cellular Component]---GO:0005886///plasma membrane+++GO:0016020///membrane+++GO:0016021///integral component of membrane+++[Molecular Function]---GO:0005229///intracellular calcium activated chloride channel activity+++GO:0017128///phospholipid scramblase activity+++GO:0046983///protein dimerization activity+++[Biological Process]---GO:0006821///chloride transport+++GO:0061588///calcium activate…	cellular_component+++molecular_function+++biological_process	[Cellular Component]---membrane+++cell part+++cell+++membrane part+++[Molecular Function]---transporter activity+++binding+++[Biological Process]---localization+++cellular process+++biological regulation+++cellular component organization or biogenesis
102171143	'LOC102171143'	mRNA	[Cellular Component]---GO:0005576///extracellular region+++[Molecular Function]---GO:0008289///lipid binding+++[Biological Process]---GO:0006869///lipid transport+++GO:0042157///lipoprotein metabolic process	cellular_component+++molecular_function+++biological_process	[Cellular Component]---extracellular region+++[Molecular Function]---binding+++[Biological Process]---localization+++metabolic process
102171188	'RASD1'	mRNA	[Cellular Component]---GO:0016020///membrane+++GO:0016529///sarcoplasmic reticulum+++[Molecular Function]---GO:0000166///nucleotide binding+++GO:0003924///GTPase activity+++GO:0005525///GTP binding+++[Biological Process]---GO:0007165///signal transduction	cellular_component+++molecular_function+++biological_process	[Cellular Component]---membrane+++organelle+++cell part+++cell+++[Molecular Function]---binding+++catalytic activity+++[Biological Process]---regulation of biological process+++response to stimulus+++signaling+++cellular process+++biological regulation
102172868	'ZP4'	mRNA	[Cellular Component]---GO:0005576///extracellular region+++GO:0016020///membrane+++GO:0016021///integral component of membrane+++GO:0035805///egg coat+++[Molecular Function]---GO:0032190///acrosin binding+++GO:0042802///identical protein binding+++[Biological Process]---GO:0002922///positive regulation of humoral immune response+++GO:0042102///positive regulation of T cell proliferation+++GO:0060…	cellular_component+++molecular_function+++biological_process	[Cellular Component]---extracellular region+++membrane+++membrane part+++cell part+++cell+++[Molecular Function]---binding+++[Biological Process]---regulation of biological process+++immune system process+++response to stimulus+++positive regulation of biological process+++biological regulation+++biological adhesion+++cell proliferation+++cellular process+++reproduction+++reproductive process+++l…
102172881	'CD38'	mRNA	[Molecular Function]---GO:0003953///NAD+ nucleosidase activity+++GO:0050135///NAD(P)+ nucleosidase activity	molecular_function	[Molecular Function]---catalytic activity
102173096	'ASTL'	mRNA	[Cellular Component]---GO:0005737///cytoplasm+++GO:0005886///plasma membrane+++GO:0060473///cortical granule+++[Molecular Function]---GO:0004222///metalloendopeptidase activity+++GO:0008233///peptidase activity+++GO:0008237///metallopeptidase activity+++GO:0008270///zinc ion binding+++GO:0016787///hydrolase activity+++GO:0046872///metal ion binding+++GO:0070001///aspartic-type peptidase activity+…	cellular_component+++molecular_function+++biological_process	[Cellular Component]---cell part+++cell+++membrane+++organelle+++[Molecular Function]---catalytic activity+++binding+++[Biological Process]---metabolic process+++biological adhesion+++reproduction+++reproductive process+++multi-organism process+++regulation of biological process+++cellular process+++positive regulation of biological process+++biological regulation+++negative regulation of biologi…
102173210	'MMP7'	mRNA	[Cellular Component]---GO:0031012///extracellular matrix+++[Molecular Function]---GO:0004175///endopeptidase activity+++GO:0004222///metalloendopeptidase activity+++GO:0008233///peptidase activity+++GO:0008237///metallopeptidase activity+++GO:0008270///zinc ion binding+++GO:0016787///hydrolase activity+++GO:0046872///metal ion binding+++[Biological Process]---GO:0006508///proteolysis	cellular_component+++molecular_function+++biological_process	[Cellular Component]---extracellular region part+++extracellular region+++[Molecular Function]---catalytic activity+++binding+++[Biological Process]---metabolic process
102173898	'PADI6'	mRNA	[Cellular Component]---GO:0005737///cytoplasm+++GO:0045111///intermediate filament cytoskeleton+++[Molecular Function]---GO:0004668///protein-arginine deiminase activity+++GO:0005509///calcium ion binding+++[Biological Process]---GO:0007010///cytoskeleton organization+++GO:0007028///cytoplasm organization+++GO:0018101///protein citrullination+++GO:0034613///cellular protein localization+++GO:0043…	cellular_component+++molecular_function+++biological_process	[Cellular Component]---cell part+++cell+++organelle+++[Molecular Function]---catalytic activity+++binding+++[Biological Process]---cellular process+++cellular component organization or biogenesis+++metabolic process+++localization+++regulation of biological process+++biological regulation
102175177	'LOC102175177'	mRNA	[Cellular Component]---GO:0016020///membrane+++GO:0016021///integral component of membrane+++[Biological Process]---GO:0007155///cell adhesion+++GO:0098609///cell-cell adhesion	cellular_component+++biological_process	[Cellular Component]---membrane+++membrane part+++[Biological Process]---biological adhesion
102176530	'LOC102176530'	mRNA	[Cellular Component]---GO:0016020///membrane+++GO:0016021///integral component of membrane	cellular_component	[Cellular Component]---membrane+++membrane part
102178141	'SFRP4'	mRNA	[Cellular Component]---GO:0005576///extracellular region+++GO:0005615///extracellular space+++GO:0005634///nucleus+++GO:0005737///cytoplasm+++GO:0009986///cell surface+++[Molecular Function]---GO:0017147///Wnt-protein binding+++[Biological Process]---GO:0002092///positive regulation of receptor internalization+++GO:0007275///multicellular organism development+++GO:0008285///negative regulation of…	cellular_component+++molecular_function+++biological_process	[Cellular Component]---extracellular region+++extracellular region part+++organelle+++cell part+++cell+++[Molecular Function]---binding+++[Biological Process]---metabolic process+++regulation of biological process+++localization+++positive regulation of biological process+++cellular process+++cellular component organization or biogenesis+++biological regulation+++developmental process+++multicell…
102179519	'ARSG'	mRNA	[Cellular Component]---GO:0005615///extracellular space+++GO:0005764///lysosome+++GO:0005783///endoplasmic reticulum+++[Molecular Function]---GO:0003824///catalytic activity+++GO:0004065///arylsulfatase activity+++GO:0008484///sulfuric ester hydrolase activity+++[Biological Process]---GO:0006790///sulfur compound metabolic process	cellular_component+++molecular_function+++biological_process	[Cellular Component]---extracellular region part+++extracellular region+++organelle+++cell part+++cell+++[Molecular Function]---catalytic activity+++[Biological Process]---metabolic process+++cellular process
102179631	'SH2D4A'	mRNA	[Cellular Component]---GO:0005737///cytoplasm+++GO:0005829///cytosol+++[Molecular Function]---GO:0019902///phosphatase binding+++[Biological Process]---GO:0010923///negative regulation of phosphatase activity	cellular_component+++molecular_function+++biological_process	[Cellular Component]---cell part+++cell+++[Molecular Function]---binding+++[Biological Process]---metabolic process+++regulation of biological process+++negative regulation of biological process+++cellular process+++biological regulation
102179858	'TMEM30B'	mRNA	[Cellular Component]---GO:0016020///membrane+++GO:0016021///integral component of membrane+++[Molecular Function]---GO:0015247///aminophospholipid transmembrane transporter activity+++[Biological Process]---GO:0015917///aminophospholipid transport+++GO:0070863///positive regulation of protein exit from endoplasmic reticulum	cellular_component+++molecular_function+++biological_process	[Cellular Component]---membrane+++membrane part+++[Molecular Function]---transporter activity+++[Biological Process]---localization+++regulation of biological process+++positive regulation of biological process+++biological regulation
102179980	'SLC47A2'	mRNA	[Cellular Component]---GO:0016020///membrane+++GO:0016021///integral component of membrane+++[Molecular Function]---GO:0015297///antiporter activity+++GO:0042910///xenobiotic transmembrane transporter activity+++[Biological Process]---GO:0042908///xenobiotic transport+++GO:0055085///transmembrane transport	cellular_component+++molecular_function+++biological_process	[Cellular Component]---membrane+++membrane part+++[Molecular Function]---transporter activity+++[Biological Process]---localization
102180049	'CNGA3'	mRNA	[Cellular Component]---GO:0016020///membrane+++GO:0016021///integral component of membrane+++GO:1902495///transmembrane transporter complex+++[Molecular Function]---GO:0005216///ion channel activity+++GO:0005223///intracellular cGMP-activated cation channel activity+++GO:0030553///cGMP binding+++[Biological Process]---GO:0006811///ion transport+++GO:0006812///cation transport+++GO:0034220///ion t…	cellular_component+++molecular_function+++biological_process	[Cellular Component]---membrane+++membrane part+++protein-containing complex+++[Molecular Function]---transporter activity+++binding+++[Biological Process]---localization
102180080	'DUSP1'	mRNA	[Cellular Component]---GO:0005634///nucleus+++GO:0005737///cytoplasm+++[Molecular Function]---GO:0004721///phosphoprotein phosphatase activity+++GO:0004722///protein serine/threonine phosphatase activity+++GO:0004725///protein tyrosine phosphatase activity+++GO:0008138///protein tyrosine/serine/threonine phosphatase activity+++GO:0016787///hydrolase activity+++GO:0016791///phosphatase activity+++…	cellular_component+++molecular_function+++biological_process	[Cellular Component]---organelle+++cell part+++cell+++[Molecular Function]---catalytic activity+++binding+++[Biological Process]---metabolic process+++regulation of biological process+++negative regulation of biological process+++response to stimulus+++signaling+++cellular process+++biological regulation+++biological adhesion+++cell proliferation+++immune system process+++locomotion+++localization
102180970	'ADAMTS16'	mRNA	[Molecular Function]---GO:0004222///metalloendopeptidase activity+++GO:0008233///peptidase activity+++GO:0008237///metallopeptidase activity+++[Biological Process]---GO:0001658///branching involved in ureteric bud morphogenesis+++GO:0006508///proteolysis	molecular_function+++biological_process	[Molecular Function]---catalytic activity+++[Biological Process]---developmental process+++multicellular organismal process+++metabolic process
102181135	'CPB2'	mRNA	[Molecular Function]---GO:0004180///carboxypeptidase activity+++GO:0004181///metallocarboxypeptidase activity+++GO:0008270///zinc ion binding+++[Biological Process]---GO:0006508///proteolysis	molecular_function+++biological_process	[Molecular Function]---catalytic activity+++binding+++[Biological Process]---metabolic process
102181324	'CNTN2'	mRNA	[Cellular Component]---GO:0005886///plasma membrane+++GO:0009986///cell surface+++GO:0030424///axon+++GO:0033268///node of Ranvier+++GO:0043005///neuron projection+++GO:0043025///neuronal cell body+++GO:0043209///myelin sheath+++GO:0044224///juxtaparanode region of axon+++GO:0099025///anchored component of postsynaptic membrane+++[Molecular Function]---GO:0030246///carbohydrate binding+++GO:00436…	cellular_component+++molecular_function+++biological_process	[Cellular Component]---membrane+++cell part+++cell+++membrane part+++synapse+++synapse part+++[Molecular Function]---binding+++[Biological Process]---cellular process+++cellular component organization or biogenesis+++developmental process+++locomotion+++localization+++multicellular organismal process+++biological adhesion+++response to stimulus+++behavior+++regulation of biological process+++biol…
102181539	'SYNM'	mRNA	[Cellular Component]---GO:0005882///intermediate filament+++GO:0016020///membrane+++GO:0042383///sarcolemma+++GO:0043034///costamere+++GO:0045111///intermediate filament cytoskeleton+++GO:0060053///neurofilament cytoskeleton+++[Molecular Function]---GO:0005200///structural constituent of cytoskeleton+++GO:0008307///structural constituent of muscle+++GO:0017166///vinculin binding+++GO:0019215///in…	cellular_component+++molecular_function+++biological_process	[Cellular Component]---organelle+++cell part+++supramolecular complex+++cell+++organelle part+++membrane+++[Molecular Function]---structural molecule activity+++binding+++[Biological Process]---multicellular organismal process+++cellular process+++cellular component organization or biogenesis
102182852	'OGDHL'	mRNA	[Molecular Function]---GO:0004591///oxoglutarate dehydrogenase (succinyl-transferring) activity+++GO:0016624///oxidoreductase activity, acting on the aldehyde or oxo group of donors, disulfide as acceptor+++GO:0030976///thiamine pyrophosphate binding+++[Biological Process]---GO:0006099///tricarboxylic acid cycle+++GO:0055114///oxidation-reduction process	molecular_function+++biological_process	[Molecular Function]---catalytic activity+++binding+++[Biological Process]---metabolic process+++cellular process
102182882	'PLEK'	mRNA	[Cellular Component]---GO:0005737///cytoplasm+++GO:0032587///ruffle membrane+++[Molecular Function]---GO:0005080///protein kinase C binding+++GO:0042803///protein homodimerization activity+++GO:0043325///phosphatidylinositol-3,4-bisphosphate binding+++[Biological Process]---GO:0002244///hematopoietic progenitor cell differentiation+++GO:0002576///platelet degranulation+++GO:0006904///vesicle dock…	cellular_component+++molecular_function+++biological_process	[Cellular Component]---cell part+++cell+++membrane+++membrane part+++[Molecular Function]---binding+++[Biological Process]---developmental process+++immune system process+++multicellular organismal process+++cellular process+++localization+++regulation of biological process+++response to stimulus+++signaling+++biological regulation+++positive regulation of biological process+++metabolic process++…
102183202	'ZP3'	mRNA	[Cellular Component]---GO:0005576///extracellular region+++GO:0005886///plasma membrane+++GO:0016020///membrane+++GO:0016021///integral component of membrane+++GO:0035805///egg coat+++GO:0062023///collagen-containing extracellular matrix+++[Molecular Function]---GO:0005515///protein binding+++GO:0035804///structural constituent of egg coat+++GO:0048018///receptor ligand activity+++[Biological Pro…	cellular_component+++molecular_function+++biological_process	[Cellular Component]---extracellular region+++membrane+++cell part+++cell+++membrane part+++extracellular region part+++[Molecular Function]---binding+++structural molecule activity+++molecular function regulator+++[Biological Process]---regulation of biological process+++immune system process+++response to stimulus+++positive regulation of biological process+++biological regulation+++development…
102183329	'PNLDC1'	mRNA	[Cellular Component]---GO:0005783///endoplasmic reticulum+++[Molecular Function]---GO:0003676///nucleic acid binding+++GO:0004535///poly(A)-specific ribonuclease activity+++[Biological Process]---GO:0000289///nuclear-transcribed mRNA poly(A) tail shortening+++GO:0001825///blastocyst formation+++GO:0090503///RNA phosphodiester bond hydrolysis, exonucleolytic	cellular_component+++molecular_function+++biological_process	[Cellular Component]---organelle+++cell part+++cell+++[Molecular Function]---binding+++catalytic activity+++[Biological Process]---metabolic process+++regulation of biological process+++negative regulation of biological process+++cellular process+++biological regulation+++developmental process+++multicellular organismal process
102183620	'LARGE2'	mRNA	[Molecular Function]---GO:0016740///transferase activity+++GO:0016757///transferase activity, transferring glycosyl groups+++[Biological Process]---GO:0035269///protein O-linked mannosylation	molecular_function+++biological_process	[Molecular Function]---catalytic activity+++[Biological Process]---metabolic process+++cellular process
102183621	'FMOD'	mRNA	[Cellular Component]---GO:0062023///collagen-containing extracellular matrix+++[Biological Process]---GO:0030199///collagen fibril organization	cellular_component+++biological_process	[Cellular Component]---extracellular region part+++extracellular region+++[Biological Process]---cellular process+++cellular component organization or biogenesis
102184264	'MAL2'	mRNA	[Cellular Component]---GO:0016020///membrane+++GO:0016021///integral component of membrane+++GO:0045121///membrane raft+++[Biological Process]---GO:0045056///transcytosis	cellular_component+++biological_process	[Cellular Component]---membrane+++membrane part+++[Biological Process]---localization
102185462	'HBEGF'	mRNA	[Cellular Component]---GO:0005615///extracellular space+++GO:0005887///integral component of plasma membrane+++GO:0009986///cell surface+++GO:0016020///membrane+++GO:0016021///integral component of membrane+++[Molecular Function]---GO:0005154///epidermal growth factor receptor binding+++GO:0008083///growth factor activity+++GO:0008201///heparin binding+++[Biological Process]---GO:0007173///epider…	cellular_component+++molecular_function+++biological_process	[Cellular Component]---extracellular region part+++extracellular region+++membrane+++cell part+++membrane part+++cell+++[Molecular Function]---binding+++molecular function regulator+++[Biological Process]---regulation of biological process+++response to stimulus+++signaling+++cellular process+++biological regulation+++multicellular organismal process+++cell proliferation+++positive regulation of …
102185793	'DEFB112'	mRNA	[Cellular Component]---GO:0005576///extracellular region+++[Biological Process]---GO:0006952///defense response+++GO:0042742///defense response to bacterium+++GO:0045087///innate immune response	cellular_component+++biological_process	[Cellular Component]---extracellular region+++[Biological Process]---response to stimulus+++multi-organism process+++immune system process
102186241	'ASPA'	mRNA	[Cellular Component]---GO:0005829///cytosol+++[Molecular Function]---GO:0016788///hydrolase activity, acting on ester bonds+++GO:0016811///hydrolase activity, acting on carbon-nitrogen (but not peptide) bonds, in linear amides+++GO:0042802///identical protein binding+++GO:0046872///metal ion binding	cellular_component+++molecular_function	[Cellular Component]---cell part+++cell+++[Molecular Function]---catalytic activity+++binding
102186571	'CORIN'	mRNA	[Cellular Component]---GO:0005886///plasma membrane+++GO:0009986///cell surface+++GO:0015629///actin cytoskeleton+++GO:0016020///membrane+++GO:0016021///integral component of membrane+++GO:0016604///nuclear body+++[Molecular Function]---GO:0004175///endopeptidase activity+++GO:0004252///serine-type endopeptidase activity+++[Biological Process]---GO:0003050///regulation of systemic arterial blood …	cellular_component+++molecular_function+++biological_process	[Cellular Component]---membrane+++cell part+++cell+++organelle+++membrane part+++membrane-enclosed lumen+++organelle part+++[Molecular Function]---catalytic activity+++[Biological Process]---multicellular organismal process+++biological regulation+++metabolic process+++reproduction+++reproductive process+++multi-organism process+++cellular process+++regulation of biological process+++localization
102186636	'FRMD5'	mRNA	[Cellular Component]---GO:0005856///cytoskeleton+++GO:0005912///adherens junction+++GO:0016020///membrane+++GO:0016021///integral component of membrane+++[Molecular Function]---GO:0005178///integrin binding+++GO:0008092///cytoskeletal protein binding+++GO:0019901///protein kinase binding+++[Biological Process]---GO:0030334///regulation of cell migration+++GO:0045785///positive regulation of cell …	cellular_component+++molecular_function+++biological_process	[Cellular Component]---organelle+++cell part+++cell+++cell junction+++membrane+++membrane part+++[Molecular Function]---binding+++[Biological Process]---regulation of biological process+++locomotion+++localization+++cellular process+++biological regulation+++biological adhesion+++positive regulation of biological process+++negative regulation of biological process
102187262	'UTS2R'	mRNA	[Cellular Component]---GO:0016020///membrane+++GO:0016021///integral component of membrane+++[Molecular Function]---GO:0001604///urotensin II receptor activity+++GO:0004930///G protein-coupled receptor activity+++[Biological Process]---GO:0007186///G protein-coupled receptor signaling pathway+++GO:0008217///regulation of blood pressure+++GO:0097746///regulation of blood vessel diameter	cellular_component+++molecular_function+++biological_process	[Cellular Component]---membrane+++membrane part+++[Molecular Function]---molecular transducer activity+++[Biological Process]---regulation of biological process+++response to stimulus+++signaling+++cellular process+++biological regulation+++multicellular organismal process
102187786	'CDH17'	mRNA	[Cellular Component]---GO:0005654///nucleoplasm+++GO:0005886///plasma membrane+++GO:0009986///cell surface+++GO:0016020///membrane+++GO:0016021///integral component of membrane+++GO:0016323///basolateral plasma membrane+++GO:0030054///cell junction+++[Molecular Function]---GO:0005178///integrin binding+++GO:0005427///proton-dependent oligopeptide secondary active transmembrane transporter activit…	cellular_component+++molecular_function+++biological_process	[Cellular Component]---membrane-enclosed lumen+++organelle+++cell part+++cell+++organelle part+++membrane+++membrane part+++cell junction+++[Molecular Function]---binding+++transporter activity+++[Biological Process]---developmental process+++immune system process+++response to stimulus+++multicellular organismal process+++cellular process+++localization+++biological adhesion+++regulation of biol…
102188154	'GRAMD1B'	mRNA	[Cellular Component]---GO:0005789///endoplasmic reticulum membrane+++GO:0005886///plasma membrane+++GO:0016020///membrane+++GO:0016021///integral component of membrane+++[Molecular Function]---GO:0001786///phosphatidylserine binding+++GO:0015485///cholesterol binding+++GO:0070300///phosphatidic acid binding+++GO:0120020///intermembrane cholesterol transfer activity+++[Biological Process]---GO:001…	cellular_component+++molecular_function+++biological_process	[Cellular Component]---organelle+++membrane+++cell part+++membrane part+++cell+++organelle part+++[Molecular Function]---binding+++transporter activity+++[Biological Process]---localization+++biological regulation+++response to stimulus+++cellular process+++cellular component organization or biogenesis
102188298	'PPP2R2C'	mRNA	[Cellular Component]---GO:0000159///protein phosphatase type 2A complex+++[Molecular Function]---GO:0019888///protein phosphatase regulator activity+++[Biological Process]---GO:0043666///regulation of phosphoprotein phosphatase activity	cellular_component+++molecular_function+++biological_process	[Cellular Component]---cell part+++protein-containing complex+++cell+++[Molecular Function]---molecular function regulator+++[Biological Process]---metabolic process+++regulation of biological process+++cellular process+++biological regulation
102188340	'LOC102188340'	mRNA	[Molecular Function]---GO:0016787///hydrolase activity	molecular_function	[Molecular Function]---catalytic activity
102189476	'LOC102189476'	mRNA	[Cellular Component]---GO:0005576///extracellular region+++[Molecular Function]---GO:0008289///lipid binding+++[Biological Process]---GO:0006869///lipid transport+++GO:0042157///lipoprotein metabolic process	cellular_component+++molecular_function+++biological_process	[Cellular Component]---extracellular region+++[Molecular Function]---binding+++[Biological Process]---localization+++metabolic process
102189736	'HKDC1'	mRNA	[Cellular Component]---GO:0005623///cell+++GO:0005739///mitochondrion+++[Molecular Function]---GO:0000166///nucleotide binding+++GO:0004340///glucokinase activity+++GO:0004396///hexokinase activity+++GO:0005524///ATP binding+++GO:0005536///glucose binding+++GO:0016301///kinase activity+++GO:0016740///transferase activity+++GO:0016773///phosphotransferase activity, alcohol group as acceptor+++[Bio…	cellular_component+++molecular_function+++biological_process	[Cellular Component]---cell+++organelle+++cell part+++[Molecular Function]---binding+++catalytic activity+++[Biological Process]---cellular process+++biological regulation+++metabolic process
102190473	'MAEL'	mRNA	[Cellular Component]---GO:0000785///chromatin+++GO:0001741///XY body+++GO:0005634///nucleus+++GO:0005737///cytoplasm+++GO:0030849///autosome+++GO:0033391///chromatoid body+++GO:0043186///P granule+++GO:0048471///perinuclear region of cytoplasm+++GO:0071547///piP-body+++[Molecular Function]---GO:0003677///DNA binding+++[Biological Process]---GO:0000122///negative regulation of transcription by RNA…	cellular_component+++molecular_function+++biological_process	[Cellular Component]---organelle+++cell part+++cell+++organelle part+++protein-containing complex+++[Molecular Function]---binding+++[Biological Process]---metabolic process+++regulation of biological process+++negative regulation of biological process+++cellular process+++biological regulation+++developmental process+++cellular component organization or biogenesis+++response to stimulus+++reprod…
102191444	'KIAA1549L'	mRNA	[Cellular Component]---GO:0016020///membrane+++GO:0016021///integral component of membrane	cellular_component	[Cellular Component]---membrane+++membrane part
106501886	'KNDC1'	mRNA	[Cellular Component]---GO:0030425///dendrite+++GO:0032045///guanyl-nucleotide exchange factor complex+++GO:0043025///neuronal cell body+++[Molecular Function]---GO:0005085///guanyl-nucleotide exchange factor activity+++GO:0005088///Ras guanyl-nucleotide exchange factor activity+++[Biological Process]---GO:0001934///positive regulation of protein phosphorylation+++GO:0007264///small GTPase mediate…	cellular_component+++molecular_function+++biological_process	[Cellular Component]---cell part+++cell+++protein-containing complex+++[Molecular Function]---binding+++molecular function regulator+++[Biological Process]---metabolic process+++regulation of biological process+++positive regulation of biological process+++cellular process+++biological regulation+++response to stimulus+++signaling+++developmental process+++multicellular organismal process+++cellu…
108634026	'NANOS1'	mRNA	[Cellular Component]---GO:0005737///cytoplasm+++GO:0048471///perinuclear region of cytoplasm+++[Molecular Function]---GO:0003723///RNA binding+++GO:0008270///zinc ion binding+++[Biological Process]---GO:0001558///regulation of cell growth+++GO:0001894///tissue homeostasis+++GO:0006417///regulation of translation+++GO:0010608///posttranscriptional regulation of gene expression+++GO:0010631///epith…	cellular_component+++molecular_function+++biological_process	[Cellular Component]---cell part+++cell+++[Molecular Function]---binding+++[Biological Process]---regulation of biological process+++cellular process+++growth+++cellular component organization or biogenesis+++biological regulation+++multicellular organismal process+++metabolic process+++locomotion+++localization+++negative regulation of biological process+++developmental process+++positive regula…
108634428	'KCNE5'	mRNA	[Cellular Component]---GO:0005886///plasma membrane+++GO:0008076///voltage-gated potassium channel complex+++GO:0016020///membrane+++GO:0016021///integral component of membrane+++[Molecular Function]---GO:0005249///voltage-gated potassium channel activity+++GO:0015459///potassium channel regulator activity+++GO:0044325///ion channel binding+++GO:0086008///voltage-gated potassium channel activity …	cellular_component+++molecular_function+++biological_process	[Cellular Component]---membrane+++cell part+++cell+++membrane part+++protein-containing complex+++[Molecular Function]---transporter activity+++molecular function regulator+++binding+++[Biological Process]---localization+++regulation of biological process+++multicellular organismal process+++biological regulation+++cellular process+++signaling+++negative regulation of biological process+++positiv…
108634669	'LOC108634669'	mRNA	[Molecular Function]---GO:0004497///monooxygenase activity+++GO:0005506///iron ion binding+++GO:0016491///oxidoreductase activity+++GO:0016705///oxidoreductase activity, acting on paired donors, with incorporation or reduction of molecular oxygen+++GO:0016712///oxidoreductase activity, acting on paired donors, with incorporation or reduction of molecular oxygen, reduced flavin or flavoprotein as …	molecular_function+++biological_process	[Molecular Function]---catalytic activity+++binding+++[Biological Process]---metabolic process
108634722	'LOC108634722'	mRNA	[Cellular Component]---GO:0016020///membrane+++GO:0016021///integral component of membrane+++[Molecular Function]---GO:0022857///transmembrane transporter activity+++[Biological Process]---GO:0055085///transmembrane transport	cellular_component+++molecular_function+++biological_process	[Cellular Component]---membrane+++membrane part+++[Molecular Function]---transporter activity+++[Biological Process]---localization
