# Supplementary material for: Analysis of serum reproductive hormones and ovarian genes in pubertal female goats
Source: J Ovarian Res. 2023 Apr 6;16:69. doi: 10.1186/s13048-023-01150-0 (PMC10080748; doi:10.1186/s13048-023-01150-0)
Supplement: Supplementary file 5 — Additional file 5: Table S4. KEGG analysis of DEGs. [file 13048_2023_1150_MOESM5_ESM.xls]

KEGG Pathway Term ID	KEGG Pathway Term Desc	KEGG Pathway Term Level1	KEGG Pathway Term Level2	Term Candidate Gene Num	Total Candidate Gene Num	Term Gene Num	Total Gene Num	Rich Ratio	P value	Q value
04974	Protein digestion and absorption	Organismal Systems	Digestive system	4	35	147	8737	0.0272108843537415	0.0026853190000000002	0.244364
00524	Neomycin, kanamycin and gentamicin biosynthesis	Metabolism	Biosynthesis of other secondary metabolites	1	35	5	8737	0.2	0.01987444	0.301429
04151	PI3K-Akt signaling pathway	Environmental Information Processing	Signal transduction	5	35	375	8737	0.0133333333333333	0.01593417	0.301429
04933	AGE-RAGE signaling pathway in diabetic complications	Human Diseases	Endocrine and metabolic disease	3	35	118	8737	0.0254237288135593	0.01147746	0.301429
05144	Malaria	Human Diseases	Infectious disease: parasitic	2	35	52	8737	0.0384615384615385	0.01823771	0.301429
05219	Bladder cancer	Human Diseases	Cancer: specific types	2	35	39	8737	0.0512820512820513	0.01052781	0.301429
00020	Citrate cycle (TCA cycle)	Metabolism	Carbohydrate metabolism	1	35	30	8737	0.0333333333333333	0.1136298	0.43633
00051	Fructose and mannose metabolism	Metabolism	Carbohydrate metabolism	1	35	34	8737	0.0294117647058824	0.12779849999999998	0.43633
00052	Galactose metabolism	Metabolism	Carbohydrate metabolism	1	35	32	8737	0.03125	0.12074189999999999	0.43633
00250	Alanine, aspartate and glutamate metabolism	Metabolism	Amino acid metabolism	1	35	40	8737	0.025	0.1486399	0.43633
00340	Histidine metabolism	Metabolism	Amino acid metabolism	1	35	25	8737	0.04	0.0956043	0.43633
00500	Starch and sucrose metabolism	Metabolism	Carbohydrate metabolism	1	35	33	8737	0.0303030303030303	0.1242771	0.43633
00515	Mannose type O-glycan biosynthesis	Metabolism	Glycan biosynthesis and metabolism	1	35	23	8737	0.0434782608695652	0.08829481	0.43633
00760	Nicotinate and nicotinamide metabolism	Metabolism	Metabolism of cofactors and vitamins	1	35	40	8737	0.025	0.1486399	0.43633
01200	Carbon metabolism	Metabolism	Global and overview maps	2	35	119	8737	0.0168067226890756	0.08183164	0.43633
04080	Neuroactive ligand-receptor interaction	Environmental Information Processing	Signaling molecules and interaction	4	35	355	8737	0.0112676056338028	0.05208768	0.43633
04115	p53 signaling pathway	Cellular Processes	Cell growth and death	2	35	78	8737	0.0256410256410256	0.03871969	0.43633
04145	Phagosome	Cellular Processes	Transport and catabolism	2	35	165	8737	0.0121212121212121	0.1409912	0.43633
04310	Wnt signaling pathway	Environmental Information Processing	Signal transduction	2	35	163	8737	0.0122699386503067	0.1382509	0.43633
04350	TGF-beta signaling pathway	Environmental Information Processing	Signal transduction	2	35	96	8737	0.0208333333333333	0.05623805	0.43633
04512	ECM-receptor interaction	Environmental Information Processing	Signaling molecules and interaction	2	35	102	8737	0.0196078431372549	0.06259505	0.43633
04514	Cell adhesion molecules (CAMs)	Environmental Information Processing	Signaling molecules and interaction	2	35	156	8737	0.0128205128205128	0.1287614	0.43633
04611	Platelet activation	Organismal Systems	Immune system	2	35	137	8737	0.0145985401459854	0.10390810000000002	0.43633
04726	Serotonergic synapse	Organismal Systems	Nervous system	2	35	120	8737	0.0166666666666667	0.08301504	0.43633
04926	Relaxin signaling pathway	Organismal Systems	Endocrine system	2	35	144	8737	0.0138888888888889	0.1128978	0.43633
04972	Pancreatic secretion	Organismal Systems	Digestive system	2	35	108	8737	0.0185185185185185	0.06918615	0.43633
05143	African trypanosomiasis	Human Diseases	Infectious disease: parasitic	1	35	40	8737	0.025	0.1486399	0.43633
05146	Amoebiasis	Human Diseases	Infectious disease: parasitic	2	35	124	8737	0.0161290322580645	0.08780182	0.43633
05205	Proteoglycans in cancer	Human Diseases	Cancer: overview	3	35	210	8737	0.0142857142857143	0.05101564	0.43633
05340	Primary immunodeficiency	Human Diseases	Immune disease	1	35	36	8737	0.0277777777777778	0.1348001	0.43633
05418	Fluid shear stress and atherosclerosis	Human Diseases	Cardiovascular disease	2	35	142	8737	0.0140845070422535	0.11030830000000001	0.43633
04930	Type II diabetes mellitus	Human Diseases	Endocrine and metabolic disease	1	35	46	8737	0.0217391304347826	0.1689971	0.4567607
04962	Vasopressin-regulated water reabsorption	Organismal Systems	Excretory system	1	35	46	8737	0.0217391304347826	0.1689971	0.4567607
04973	Carbohydrate digestion and absorption	Organismal Systems	Digestive system	1	35	48	8737	0.0208333333333333	0.1756772	0.4567607
05165	Human papillomavirus infection	Human Diseases	Infectious disease: viral	3	35	358	8737	0.008379888268156421	0.17152910000000002	0.4567607
00520	Amino sugar and nucleotide sugar metabolism	Metabolism	Carbohydrate metabolism	1	35	52	8737	0.0192307692307692	0.18888110000000002	0.4599727
03010	Ribosome	Genetic Information Processing	Translation	2	35	201	8737	0.009950248756218909	0.1920765	0.4599727
04020	Calcium signaling pathway	Environmental Information Processing	Signal transduction	2	35	201	8737	0.009950248756218909	0.1920765	0.4599727
04510	Focal adhesion	Cellular Processes	Cellular community - eukaryotes	2	35	208	8737	0.009615384615384621	0.20230839999999997	0.47205290000000005
00010	Glycolysis / Gluconeogenesis	Metabolism	Carbohydrate metabolism	1	35	69	8737	0.0144927536231884	0.24274210000000002	0.520181
04391	Hippo signaling pathway - fly	Environmental Information Processing	Signal transduction	1	35	68	8737	0.0147058823529412	0.2396724	0.520181
05120	Epithelial cell signaling in Helicobacter pylori infection	Human Diseases	Infectious disease: bacterial	1	35	70	8737	0.0142857142857143	0.2457998	0.520181
05230	Central carbon metabolism in cancer	Human Diseases	Cancer: overview	1	35	68	8737	0.0147058823529412	0.2396724	0.520181
00140	Steroid hormone biosynthesis	Metabolism	Lipid metabolism	1	35	76	8737	0.0131578947368421	0.26389559999999995	0.5247951999999999
00983	Drug metabolism - other enzymes	Metabolism	Xenobiotics biodegradation and metabolism	1	35	87	8737	0.0114942528735632	0.295982	0.5247951999999999
01522	Endocrine resistance	Human Diseases	Drug resistance: antineoplastic	1	35	93	8737	0.010752688172043001	0.3129067	0.5247951999999999
03015	mRNA surveillance pathway	Genetic Information Processing	Translation	1	35	92	8737	0.0108695652173913	0.3101136	0.5247951999999999
03018	RNA degradation	Genetic Information Processing	Folding, sorting and degradation	1	35	80	8737	0.0125	0.2757245	0.5247951999999999
04012	ErbB signaling pathway	Environmental Information Processing	Signal transduction	1	35	86	8737	0.0116279069767442	0.29312209999999994	0.5247951999999999
04024	cAMP signaling pathway	Environmental Information Processing	Signal transduction	2	35	248	8737	0.00806451612903226	0.2617541	0.5247951999999999
04064	NF-kappa B signaling pathway	Environmental Information Processing	Signal transduction	1	35	99	8737	0.0101010101010101	0.32943579999999995	0.5247951999999999
04066	HIF-1 signaling pathway	Environmental Information Processing	Signal transduction	1	35	114	8737	0.0087719298245614	0.36908670000000005	0.5247951999999999
04610	Complement and coagulation cascades	Organismal Systems	Immune system	1	35	94	8737	0.0106382978723404	0.31568870000000004	0.5247951999999999
04640	Hematopoietic cell lineage	Organismal Systems	Immune system	1	35	104	8737	0.009615384615384621	0.3429144	0.5247951999999999
04670	Leukocyte transendothelial migration	Organismal Systems	Immune system	1	35	111	8737	0.009009009009009009	0.36134320000000003	0.5247951999999999
04713	Circadian entrainment	Organismal Systems	Environmental adaptation	1	35	100	8737	0.01	0.33215279999999997	0.5247951999999999
04724	Glutamatergic synapse	Organismal Systems	Nervous system	1	35	112	8737	0.00892857142857143	0.36393459999999994	0.5247951999999999
04725	Cholinergic synapse	Organismal Systems	Nervous system	1	35	113	8737	0.00884955752212389	0.3665157	0.5247951999999999
04912	GnRH signaling pathway	Organismal Systems	Endocrine system	1	35	92	8737	0.0108695652173913	0.3101136	0.5247951999999999
04917	Prolactin signaling pathway	Organismal Systems	Endocrine system	1	35	78	8737	0.0128205128205128	0.2698333	0.5247951999999999
04928	Parathyroid hormone synthesis, secretion and action	Organismal Systems	Endocrine system	1	35	107	8737	0.009345794392523359	0.35087490000000005	0.5247951999999999
04970	Salivary secretion	Organismal Systems	Digestive system	1	35	97	8737	0.0103092783505155	0.3239695	0.5247951999999999
05132	Salmonella infection	Human Diseases	Infectious disease: bacterial	1	35	84	8737	0.0119047619047619	0.28736849999999997	0.5247951999999999
05142	Chagas disease (American trypanosomiasis)	Human Diseases	Infectious disease: parasitic	1	35	110	8737	0.00909090909090909	0.3587416	0.5247951999999999
04071	Sphingolipid signaling pathway	Environmental Information Processing	Signal transduction	1	35	120	8737	0.00833333333333333	0.3843009	0.5298694
04668	TNF signaling pathway	Environmental Information Processing	Signal transduction	1	35	120	8737	0.00833333333333333	0.3843009	0.5298694
04142	Lysosome	Cellular Processes	Transport and catabolism	1	35	127	8737	0.0078740157480315	0.4016006	0.5374361
04152	AMPK signaling pathway	Environmental Information Processing	Signal transduction	1	35	125	8737	0.008	0.39670659999999996	0.5374361
04728	Dopaminergic synapse	Organismal Systems	Nervous system	1	35	131	8737	0.007633587786259541	0.4112732	0.5424038
04072	Phospholipase D signaling pathway	Environmental Information Processing	Signal transduction	1	35	148	8737	0.00675675675675676	0.4507142	0.546437
04261	Adrenergic signaling in cardiomyocytes	Organismal Systems	Circulatory system	1	35	155	8737	0.00645161290322581	0.4661976	0.546437
04390	Hippo signaling pathway	Environmental Information Processing	Signal transduction	1	35	151	8737	0.00662251655629139	0.4574027	0.546437
04910	Insulin signaling pathway	Organismal Systems	Endocrine system	1	35	140	8737	0.007142857142857141	0.4324844	0.546437
04915	Estrogen signaling pathway	Organismal Systems	Endocrine system	1	35	136	8737	0.007352941176470591	0.4231505	0.546437
04921	Oxytocin signaling pathway	Organismal Systems	Endocrine system	1	35	154	8737	0.00649350649350649	0.46401190000000003	0.546437
04934	Cushing syndrome	Human Diseases	Endocrine and metabolic disease	1	35	156	8737	0.00641025641025641	0.46837460000000003	0.546437
05226	Gastric cancer	Human Diseases	Cancer: specific types	1	35	155	8737	0.00645161290322581	0.4661976	0.546437
05322	Systemic lupus erythematosus	Human Diseases	Immune disease	1	35	150	8737	0.0066666666666666706	0.455182	0.546437
05160	Hepatitis C	Human Diseases	Infectious disease: viral	1	35	159	8737	0.006289308176100629	0.474854	0.5469837
05206	MicroRNAs in cancer	Human Diseases	Cancer: overview	1	35	162	8737	0.00617283950617284	0.4812567	0.5474295
04217	Necroptosis	Cellular Processes	Cell growth and death	1	35	173	8737	0.00578034682080925	0.5040907	0.5663241
04530	Tight junction	Cellular Processes	Cellular community - eukaryotes	1	35	177	8737	0.005649717514124289	0.5121494000000001	0.5683609000000001
04630	Jak-STAT signaling pathway	Environmental Information Processing	Signal transduction	1	35	204	8737	0.00490196078431373	0.5633129	0.6121960999999999
05034	Alcoholism	Human Diseases	Substance dependence	1	35	205	8737	0.0048780487804878	0.5651041	0.6121960999999999
04015	Rap1 signaling pathway	Environmental Information Processing	Signal transduction	1	35	211	8737	0.004739336492891	0.5757021	0.6163399
04810	Regulation of actin cytoskeleton	Cellular Processes	Cell motility	1	35	216	8737	0.004629629629629629	0.5843418	0.6183152
05166	Human T-cell leukemia virus 1 infection	Human Diseases	Infectious disease: viral	1	35	230	8737	0.00434782608695652	0.6076338000000001	0.635571
05131	Shigellosis	Human Diseases	Infectious disease: bacterial	1	35	257	8737	0.0038910505836575898	0.6490265000000001	0.6711524
04010	MAPK signaling pathway	Environmental Information Processing	Signal transduction	1	35	298	8737	0.00335570469798658	0.7038883	0.7197060000000001
04060	Cytokine-cytokine receptor interaction	Environmental Information Processing	Signaling molecules and interaction	1	35	334	8737	0.0029940119760479	0.7451161999999999	0.7533953
04740	Olfactory transduction	Organismal Systems	Sensory system	1	35	1065	8737	9.389671361502349E-4	0.9895287	0.9895287
